# Supplementary material for: Overexpression of NKG2D and IL24 in NK Cell-Derived Exosomes for Cancer Therapy
Source: Int J Mol Sci. 2025 Feb 27;26(5):2098. doi: 10.3390/ijms26052098 (PMC11901126; doi:10.3390/ijms26052098)
Supplement: Supplementary file 1 [file ijms-26-02098-s001.zip]

Archive with 2 entries (2 files):
- Figure S1.pdf
- Tables S1, S2 Figure S2.pdf
